# Supplementary material for: Outcome-Specific Efficacy of Different Probiotic Strains and Mixtures in Irritable Bowel Syndrome: A Systematic Review and Network Meta-Analysis
Source: Nutrients. 2023 Sep 4;15(17):3856. doi: 10.3390/nu15173856 (PMC10490209; doi:10.3390/nu15173856)
Supplement: Supplementary file 1 [file nutrients-15-03856-s001.zip]

Archive with 1 entries (1 files):
- nutrients-2586871-supplementary.pdf
